# Supplementary material for: Clinical Outcomes Following Re-Operations for Intracranial Meningioma
Source: Cancers (Basel). 2021 Sep 24;13(19):4792. doi: 10.3390/cancers13194792 (PMC8507983; doi:10.3390/cancers13194792)
Supplement: Supplementary file 1 [file cancers-13-04792-s001.zip]

Archive with 1 entries (1 files):
- cancers-1374324-supplementary.pdf
